# Supplementary material for: An Insight to the Composition of Pre-Hispanic Mayan Funerary Pigments by 1H-NMR Analysis
Source: Molecules. 2021 May 17;26(10):2972. doi: 10.3390/molecules26102972 (PMC8157014; doi:10.3390/molecules26102972)
Supplement: Supplementary file 1 [file molecules-26-02972-s001.zip]

Archive with 1 entries (1 files):
- molecules-1195588-supplementary.pdf
